# Supplementary material for: New synonyms of two Arabian ants of the genus Monomorium Mayr, 1855 (Hymenoptera, Formicidae)
Source: Zookeys. 2015 May 21;(505):51–8. doi: 10.3897/zookeys.505.9441 (PMC4453235; doi:10.3897/zookeys.505.9441)
Supplement: XML Treatment for Monomorium exiguum [file zookeys.505.9441-treatment1.xml]

<!DOCTYPE tp:taxon-treatment
  PUBLIC "-//TaxonX//DTD Taxonomic Treatment Publishing DTD v0 20100105//EN" "tax-treatment-NSO.dtd">
<tp:taxon-treatment xmlns:tp="http://www.plazi.org/taxpub"><tp:treatment-meta><kwd-group><label>Taxon classification</label><kwd><named-content content-type="kingdom">Animalia</named-content></kwd><kwd><named-content content-type="order">Hymenoptera</named-content></kwd><kwd><named-content content-type="family">Formicidae</named-content></kwd></kwd-group><mixed-citation publication-type="journal"><person-group><name><surname>Sharaf</surname><given-names>Mostafa R.</given-names></name><name><surname>Collingwood</surname><given-names>Cedric A.</given-names></name><name><surname>Al Dhafer</surname><given-names>Hathal M.</given-names></name><name><surname>Al mutairi</surname><given-names>Mohammed S.</given-names></name><name><surname>Aldawood</surname><given-names>Abdulrahman S.</given-names></name></person-group><article-title>New synonyms of two Arabian ants of the genus <italic><tp:taxon-name><tp:taxon-name-part taxon-name-part-type="genus">Monomorium</tp:taxon-name-part></tp:taxon-name></italic> Mayr, 1855 (<tp:taxon-name><tp:taxon-name-part taxon-name-part-type="order">Hymenoptera</tp:taxon-name-part></tp:taxon-name>, <tp:taxon-name><tp:taxon-name-part taxon-name-part-type="family">Formicidae</tp:taxon-name-part></tp:taxon-name>)</article-title><source>Zookeys</source><day>21</day><month>5</month><year>2015</year><volume>2015</volume><issue>505</issue><fpage>51</fpage><lpage>58</lpage><pub-id pub-id-type="doi">10.3897/zookeys.505.9441</pub-id></mixed-citation></tp:treatment-meta><tp:nomenclature><tp:taxon-name>
                        <tp:taxon-name-part taxon-name-part-type="genus">Monomorium</tp:taxon-name-part>
                        <tp:taxon-name-part taxon-name-part-type="species">exiguum</tp:taxon-name-part>
                    </tp:taxon-name><tp:taxon-authority>Forel, 1894</tp:taxon-authority><xref ref-type="fig" rid="F1">Figs 1–4</xref><tp:nomenclature-citation-list><tp:nomenclature-citation><tp:taxon-name>
                        <tp:taxon-name-part taxon-name-part-type="genus">Monomorium</tp:taxon-name-part>
                        <tp:taxon-name-part taxon-name-part-type="species">exiguum</tp:taxon-name-part>
                    </tp:taxon-name><comment>For full synonymy see <xref ref-type="bibr" rid="B10">Heterick (2006)</xref>, pp. 115–116.</comment></tp:nomenclature-citation><tp:nomenclature-citation><tp:taxon-name><tp:taxon-name-part taxon-name-part-type="genus">Monomorium</tp:taxon-name-part> <tp:taxon-name-part taxon-name-part-type="species">exiguum</tp:taxon-name-part></tp:taxon-name><comment> Forel, 1894: 85. (lectotype worker) Ethiopia. Afrotropic. “Ethiopia, Sudabessinien.” (MHNG), <ext-link xmlns:xlink="http://www.w3.org/1999/xlink" ext-link-type="uri" xlink:href="http://www.antweb.org/specimen/CASENT0101870" xlink:type="simple">http://www.antweb.org/specimen/CASENT0101870</ext-link> [Image of type specimen examined].</comment></tp:nomenclature-citation><tp:nomenclature-citation><tp:taxon-name><tp:taxon-name-part taxon-name-part-type="genus">Monomorium</tp:taxon-name-part> <tp:taxon-name-part taxon-name-part-type="species">desertorum</tp:taxon-name-part></tp:taxon-name><comment> Collingwood &amp; Agosti, 1996: 344 (w.) Saudi Arabia. Afrotropic.” (WMLC), <ext-link xmlns:xlink="http://www.w3.org/1999/xlink" ext-link-type="uri" xlink:href="http://www.antweb.org/specimen/CASENT0906343" xlink:type="simple">http://www.antweb.org/specimen/CASENT0906343</ext-link>. Syntype worker [examined], Syn. n.</comment></tp:nomenclature-citation></tp:nomenclature-citation-list></tp:nomenclature><tp:treatment-sec sec-type="Material examined"><title>Material examined.</title><p>Saudi Arabia, Baha, Dhi Ayn Archeological Village, 18.v.2010, <named-content xmlns:xlink="http://www.w3.org/1999/xlink" content-type="dwc:verbatimCoordinates" xlink:type="simple">20.132°, 41.004°</named-content>, 741m, (M. R. Sharaf, leg.) (21); Saudi Arabia, Riyadh, Oyaina, 28.iv.2010; <named-content xmlns:xlink="http://www.w3.org/1999/xlink" content-type="dwc:verbatimCoordinates" xlink:type="simple">25.011°, 46.493°</named-content>, 749m, (M. R. Sharaf, leg.) (3); Saudi Arabia, Riyadh, Qarina Valley, 5.xi.2009, <named-content xmlns:xlink="http://www.w3.org/1999/xlink" content-type="dwc:verbatimCoordinates" xlink:type="simple">25.273°, 46.289°</named-content>, 761m, (M. R. Sharaf, leg.) (3); Saudi Arabia, Baha, Dhi Ayn Archeological Village, 20.ix.2011, <named-content xmlns:xlink="http://www.w3.org/1999/xlink" content-type="dwc:verbatimCoordinates" xlink:type="simple">20.132°, 41.004°</named-content>, 744m, (M. R. Sharaf, leg.) (10); Saudi Arabia, Almajardah, wadi Khat, 10.xi.2012, <named-content xmlns:xlink="http://www.w3.org/1999/xlink" content-type="dwc:verbatimCoordinates" xlink:type="simple">19.001°, 41.016°</named-content>, 513m, (M. R. Sharaf, leg.) (6); Saudi Arabia, wadi Shahdan (Jizan), 13.xi.2012, <named-content xmlns:xlink="http://www.w3.org/1999/xlink" content-type="dwc:verbatimCoordinates" xlink:type="simple">17.472°, 42.856°</named-content>, 200m, (M. R. Sharaf, leg.) (8); Saudi Arabia, Wadi Aljora near Abadan, 12.xi.2012, <named-content xmlns:xlink="http://www.w3.org/1999/xlink" content-type="dwc:verbatimCoordinates" xlink:type="simple">17.005°, 43.001°</named-content>, 465m, (M. R. Sharaf, leg.) (6); Saudi Arabia, Baha, Wadi Elzaraeb, 9.v.2011, <named-content xmlns:xlink="http://www.w3.org/1999/xlink" content-type="dwc:verbatimCoordinates" xlink:type="simple">20.073°, 41.387°</named-content>, 2086m, (M. R. Sharaf, leg.) (1); Saudi Arabia, Abu Arish, 10.iv.2012, <named-content xmlns:xlink="http://www.w3.org/1999/xlink" content-type="dwc:verbatimCoordinates" xlink:type="simple">17.013°, 42.802°</named-content>, 90m, (M. R. Sharaf, leg.) (6); Saudi Arabia, Dhi Ayn Archeological Village, 11.v.2011, <named-content xmlns:xlink="http://www.w3.org/1999/xlink" content-type="dwc:verbatimCoordinates" xlink:type="simple">19.929°, 41.442°</named-content>, 741m, (M. R. Sharaf, leg.) (3); Saudi Arabia, Baha, Dhi Ayn Archeological Village, 7.iv.2013, <named-content xmlns:xlink="http://www.w3.org/1999/xlink" content-type="dwc:verbatimCoordinates" xlink:type="simple">19.929°, 41.442°</named-content>, 744m, (M. R. Sharaf, leg.) (4); Saudi Arabia, AlUrdiyah gov., Wadi Gonouna, 12.v.2011, <named-content xmlns:xlink="http://www.w3.org/1999/xlink" content-type="dwc:verbatimCoordinates" xlink:type="simple">19.429°, 41.605°</named-content>, 353m, (M. R. Sharaf, leg.) (20); Saudi Arabia, Al Bahah, Wadi Turabah, AlMandaq, 14.v.2011, <named-content xmlns:xlink="http://www.w3.org/1999/xlink" content-type="dwc:verbatimCoordinates" xlink:type="simple">20.211°, 41.288°</named-content>, 1793m, (M. R. Sharaf, leg.) (7); Saudi Arabia, Dhi Ayn Archeological Village, 15.v.2011, <named-content xmlns:xlink="http://www.w3.org/1999/xlink" content-type="dwc:verbatimCoordinates" xlink:type="simple">19.929°, 41.442°</named-content>, 741m, (M. R. Sharaf, leg.) (1); Saudi Arabia, Al Bahah, Wadi Turabah, AlMandaq, 10.v.2011, <named-content xmlns:xlink="http://www.w3.org/1999/xlink" content-type="dwc:verbatimCoordinates" xlink:type="simple">20.211°, 41.288°</named-content>, 1793m, (M. R. Sharaf, leg.) (1); Saudi Arabia, Riyadh, Hawtet Bani Tamim, 20.i.2014, <named-content xmlns:xlink="http://www.w3.org/1999/xlink" content-type="dwc:verbatimCoordinates" xlink:type="simple">23.480°, 46.844°</named-content>, 597m, (M. R. Sharaf, leg.) (3); Saudi Arabia, Al Qatif, El Naft, 23.iii.2012, <named-content xmlns:xlink="http://www.w3.org/1999/xlink" content-type="dwc:verbatimCoordinates" xlink:type="simple">26.510°, 49.969°</named-content>, 30m, (M. R. Sharaf, leg.) (2); UAE, Khor al-Khwair, 25.57.56.03, 8.iii.2007, (M. Hauser et al.) (1); UAE, Sharjah, 25.21.55.24, 28.ii–12.iv.2011, (M. Hauser et al.) (1); UAE, Wadi Bih dam, 25.48.56.04, 16–31.xii.2009, (M. Hauser et al.) (1).</p><fig id="F1" position="float" orientation="portrait"><label>Figures 1–4.</label><caption><p><italic><tp:taxon-name><tp:taxon-name-part taxon-name-part-type="genus">Monomorium</tp:taxon-name-part> <tp:taxon-name-part taxon-name-part-type="species">exiguum</tp:taxon-name-part></tp:taxon-name></italic> (worker), <ext-link xmlns:xlink="http://www.w3.org/1999/xlink" ext-link-type="uri" xlink:href="http://data.antweb.org/specimen/CASENT0101870" xlink:type="simple">CASENT0101870</ext-link>. <bold>1</bold> Body in profile <bold>2</bold> Body in dorsal view <bold>3</bold> Head in full-face view <bold>4</bold> specimen label. Photo Zach Lieberman, <ext-link xmlns:xlink="http://www.w3.org/1999/xlink" ext-link-type="uri" xlink:href="http://antweb.org/" xlink:type="simple">http://antweb.org/</ext-link></p></caption><graphic xmlns:xlink="http://www.w3.org/1999/xlink" xlink:href="zookeys-505-051-g001.jpg" position="float" orientation="portrait" xlink:type="simple" id="oo_43995.jpg"/></fig></tp:treatment-sec><tp:treatment-sec sec-type="Remarks"><title>Remarks.</title><p>Only a single paratype specimen with the same data as the holotype exists at WMLC. The holotype and other paratypes are considered lost.</p><p>The description of <italic><tp:taxon-name><tp:taxon-name-part taxon-name-part-type="genus">Monomorium</tp:taxon-name-part> <tp:taxon-name-part taxon-name-part-type="species">desertorum</tp:taxon-name-part></tp:taxon-name></italic> in <xref ref-type="bibr" rid="B5">Collingwood and Agosti’s (1996)</xref> indicated that the eyes are located anterior to the midlength of head, the scapes when retracted back do not reach the posterior margin of head, the antennae are 11 segmented, and the body is not sculptured except for the metanotal cross-ribs. Comparison was made of the single available paraype worker of <italic><tp:taxon-name><tp:taxon-name-part taxon-name-part-type="genus">Monomorium</tp:taxon-name-part> <tp:taxon-name-part taxon-name-part-type="species">desertorum</tp:taxon-name-part></tp:taxon-name></italic> with the lectotype worker of <italic><tp:taxon-name><tp:taxon-name-part taxon-name-part-type="genus">Monomorium</tp:taxon-name-part> <tp:taxon-name-part taxon-name-part-type="species">exiguum</tp:taxon-name-part></tp:taxon-name></italic> was carried out. We here treat <italic><tp:taxon-name><tp:taxon-name-part taxon-name-part-type="genus">Monomorium</tp:taxon-name-part> <tp:taxon-name-part taxon-name-part-type="species">desertorum</tp:taxon-name-part></tp:taxon-name></italic> as a junior subjective synonym of <italic><tp:taxon-name><tp:taxon-name-part taxon-name-part-type="genus">Monomorium</tp:taxon-name-part> <tp:taxon-name-part taxon-name-part-type="species">exiguum</tp:taxon-name-part></tp:taxon-name></italic>.</p></tp:treatment-sec><tp:treatment-sec sec-type="Habitat"><title>Habitat.</title><p>The vast majority of <italic><tp:taxon-name><tp:taxon-name-part taxon-name-part-type="genus">Monomorium</tp:taxon-name-part> <tp:taxon-name-part taxon-name-part-type="species">exiguum</tp:taxon-name-part></tp:taxon-name></italic> nests that were collected in KSA were found to be associated with leaf litter and topsoil layers where workers foraged. Frequently nests were directly in the soil. The nesting habits of <italic><tp:taxon-name><tp:taxon-name-part taxon-name-part-type="genus">Monomorium</tp:taxon-name-part> <tp:taxon-name-part taxon-name-part-type="species">exiguum</tp:taxon-name-part></tp:taxon-name></italic> however, are diverse. In a site located in the southwestern mountains of the KSA, the species was found nesting in loose sandy soil with high moisture content and among roots of small <italic><tp:taxon-name><tp:taxon-name-part taxon-name-part-type="genus">Portulaca</tp:taxon-name-part> <tp:taxon-name-part taxon-name-part-type="species">oleracea</tp:taxon-name-part></tp:taxon-name></italic> L. (<tp:taxon-name><tp:taxon-name-part taxon-name-part-type="family">Portulacaceae</tp:taxon-name-part></tp:taxon-name>) plants beneath a date palm tree, <italic><tp:taxon-name><tp:taxon-name-part taxon-name-part-type="genus">Phoenix</tp:taxon-name-part> <tp:taxon-name-part taxon-name-part-type="species">dactylifera</tp:taxon-name-part></tp:taxon-name></italic> L. (<tp:taxon-name><tp:taxon-name-part taxon-name-part-type="family">Arecaceae</tp:taxon-name-part></tp:taxon-name>). Several worker series were nesting in a humid clay soil under banana trees. Other worker series were collected under a rock next to <italic><tp:taxon-name><tp:taxon-name-part taxon-name-part-type="genus">Juniperus</tp:taxon-name-part> <tp:taxon-name-part taxon-name-part-type="species">procera</tp:taxon-name-part></tp:taxon-name></italic> Hochst. ex Endlicher (<tp:taxon-name><tp:taxon-name-part taxon-name-part-type="family">Cupressaceae</tp:taxon-name-part></tp:taxon-name>) and <italic><tp:taxon-name><tp:taxon-name-part taxon-name-part-type="genus">Acacia</tp:taxon-name-part></tp:taxon-name></italic> spp. (<tp:taxon-name><tp:taxon-name-part taxon-name-part-type="family">Mimosaceae</tp:taxon-name-part></tp:taxon-name>) trees. Another nest was found in thick layer of leaf litter under a large and old <italic><tp:taxon-name><tp:taxon-name-part taxon-name-part-type="genus">Ficus</tp:taxon-name-part> <tp:taxon-name-part taxon-name-part-type="species">benghalensis</tp:taxon-name-part></tp:taxon-name></italic> L. (<tp:taxon-name><tp:taxon-name-part taxon-name-part-type="family">Moraceae</tp:taxon-name-part></tp:taxon-name>) tree where the soil was rich in decayed organic matter. Some nests were found in leaf litter under <italic><tp:taxon-name><tp:taxon-name-part taxon-name-part-type="genus">Calotropis</tp:taxon-name-part> <tp:taxon-name-part taxon-name-part-type="species">procera</tp:taxon-name-part></tp:taxon-name></italic> (Aiton) W.T.Aiton (<tp:taxon-name><tp:taxon-name-part taxon-name-part-type="family">Asclepiadaceae</tp:taxon-name-part></tp:taxon-name>  )and next to a mango tree (<italic><tp:taxon-name><tp:taxon-name-part taxon-name-part-type="genus">Mangifera</tp:taxon-name-part></tp:taxon-name></italic> sp., <tp:taxon-name><tp:taxon-name-part taxon-name-part-type="family">Anacardiaceae</tp:taxon-name-part></tp:taxon-name>).</p></tp:treatment-sec><ref-list><ref id="B10"><mixed-citation xmlns:xlink="http://www.w3.org/1999/xlink" xlink:type="simple"><person-group><name name-style="western"><surname>Heterick</surname><given-names>BE</given-names></name></person-group> (<year>2006</year>) <article-title>A revision of the Malagasy ants belonging to genus <italic><tp:taxon-name><tp:taxon-name-part taxon-name-part-type="genus">Monomorium</tp:taxon-name-part></tp:taxon-name></italic> Mayr, 1855.</article-title> <source>Proceedings of the California Academy of Sciences</source> <volume>57</volume>: <fpage>69</fpage>–<lpage>202</lpage>.</mixed-citation></ref><ref id="B5"><mixed-citation xmlns:xlink="http://www.w3.org/1999/xlink" xlink:type="simple"><person-group><name name-style="western"><surname>Collingwood</surname><given-names>CA</given-names></name><name name-style="western"><surname>Agosti</surname><given-names>D</given-names></name></person-group> (<year>1996</year>) <article-title><tp:taxon-name><tp:taxon-name-part taxon-name-part-type="family">Formicidae</tp:taxon-name-part></tp:taxon-name> of Saudi Arabia (part 2).</article-title> <source>Fauna of Saudi Arabia</source> <volume>15</volume>: <fpage>300</fpage>–<lpage>385</lpage>.</mixed-citation></ref></ref-list></tp:taxon-treatment>
