# Supplementary material for: New synonyms of two Arabian ants of the genus Monomorium Mayr, 1855 (Hymenoptera, Formicidae)
Source: Zookeys. 2015 May 21;(505):51–8. doi: 10.3897/zookeys.505.9441 (PMC4453235; doi:10.3897/zookeys.505.9441)
Supplement: XML Treatment for Monomorium subopacum [file zookeys.505.9441-treatment2.xml]

<!DOCTYPE tp:taxon-treatment
  PUBLIC "-//TaxonX//DTD Taxonomic Treatment Publishing DTD v0 20100105//EN" "tax-treatment-NSO.dtd">
<tp:taxon-treatment xmlns:tp="http://www.plazi.org/taxpub"><tp:treatment-meta><kwd-group><label>Taxon classification</label><kwd><named-content content-type="kingdom">Animalia</named-content></kwd><kwd><named-content content-type="order">Hymenoptera</named-content></kwd><kwd><named-content content-type="family">Formicidae</named-content></kwd></kwd-group><mixed-citation publication-type="journal"><person-group><name><surname>Sharaf</surname><given-names>Mostafa R.</given-names></name><name><surname>Collingwood</surname><given-names>Cedric A.</given-names></name><name><surname>Al Dhafer</surname><given-names>Hathal M.</given-names></name><name><surname>Al mutairi</surname><given-names>Mohammed S.</given-names></name><name><surname>Aldawood</surname><given-names>Abdulrahman S.</given-names></name></person-group><article-title>New synonyms of two Arabian ants of the genus <italic><tp:taxon-name><tp:taxon-name-part taxon-name-part-type="genus">Monomorium</tp:taxon-name-part></tp:taxon-name></italic> Mayr, 1855 (<tp:taxon-name><tp:taxon-name-part taxon-name-part-type="order">Hymenoptera</tp:taxon-name-part></tp:taxon-name>, <tp:taxon-name><tp:taxon-name-part taxon-name-part-type="family">Formicidae</tp:taxon-name-part></tp:taxon-name>)</article-title><source>Zookeys</source><day>21</day><month>5</month><year>2015</year><volume>2015</volume><issue>505</issue><fpage>51</fpage><lpage>58</lpage><pub-id pub-id-type="doi">10.3897/zookeys.505.9441</pub-id></mixed-citation></tp:treatment-meta><tp:nomenclature><tp:taxon-name>
                        <tp:taxon-name-part taxon-name-part-type="genus">Monomorium</tp:taxon-name-part>
                        <tp:taxon-name-part taxon-name-part-type="species">subopacum</tp:taxon-name-part>
                    </tp:taxon-name><tp:taxon-authority>(Smith, 1858)</tp:taxon-authority><xref ref-type="fig" rid="F2">Figs 5–8</xref><!--PageBreak--><!--PageBreak--><tp:nomenclature-citation-list><tp:nomenclature-citation><tp:taxon-name>
                        <tp:taxon-name-part taxon-name-part-type="genus">Monomorium</tp:taxon-name-part>
                        <tp:taxon-name-part taxon-name-part-type="species">subopacum</tp:taxon-name-part>
                    </tp:taxon-name><comment>For full synonymy, see <xref ref-type="bibr" rid="B10">Heterick (2006)</xref>, p. 103.</comment></tp:nomenclature-citation><tp:nomenclature-citation><tp:taxon-name><tp:taxon-name-part taxon-name-part-type="genus">Myrmica</tp:taxon-name-part> <tp:taxon-name-part taxon-name-part-type="species">subopaca</tp:taxon-name-part></tp:taxon-name><comment> Smith, 1858: 127 (w.q.) (paralectotype worker, designated by B. E. Heterick, September, 2004) Portugal (Madeira Is.). Afrotropic. “Portugal (Madeira Island), coll. T.V. Wollaston. (BMNH), <ext-link xmlns:xlink="http://www.w3.org/1999/xlink" ext-link-type="uri" xlink:href="http://www.antweb.org/specimen/CASENT0010949" xlink:type="simple">http://www.antweb.org/specimen/CASENT0010949</ext-link> [Image of type specimen examined].</comment></tp:nomenclature-citation><tp:nomenclature-citation><tp:taxon-name><tp:taxon-name-part taxon-name-part-type="genus">Monomorium</tp:taxon-name-part> <tp:taxon-name-part taxon-name-part-type="species">mintiribe</tp:taxon-name-part></tp:taxon-name><comment> Collingwood &amp; Agosti, 1996: 350, fig. 23 (w.q.m.) Oman. Palearctic. Bilad Ban. 17.i.1986, coll. W. Buttiker. (WMLC), Paratype worker [examined]. Syn. n.</comment></tp:nomenclature-citation></tp:nomenclature-citation-list></tp:nomenclature><tp:treatment-sec sec-type="Material examined"><title>Material examined.</title><p>UAE, Ar-Rafah, 25.43.55.52, 1–8.iii.2011, (M. Hauser et al.) (1); UAE, Ar-Rafah, 25.43.55.52, 1.ii–31.iii.2010, (M. Hauser et al.) (1); UAE, Ar-Rafah, 25.18.56.07, 22.vi–2.vii.2010, (M. Hauser et al.) (1); UAE, Jebel Jibir, 25.39.56.07, 11–13.iv.2011, (M. Hauser et al.) (1).</p><fig id="F2" position="float" orientation="portrait"><label>Figures 5–8.</label><caption><p><italic><tp:taxon-name><tp:taxon-name-part taxon-name-part-type="genus">Monomorium</tp:taxon-name-part> <tp:taxon-name-part taxon-name-part-type="species">subopacum</tp:taxon-name-part></tp:taxon-name></italic> (paralectotype worker), <ext-link xmlns:xlink="http://www.w3.org/1999/xlink" ext-link-type="uri" xlink:href="http://data.antweb.org/specimen/CASENT0010949" xlink:type="simple">CASENT0010949</ext-link>. <bold>5</bold> Body in profile <bold>6</bold> Body in dorsal view <bold>7</bold> Head in full-face view <bold>8</bold> specimen label Photo April Nobile, <ext-link xmlns:xlink="http://www.w3.org/1999/xlink" ext-link-type="uri" xlink:href="http://antweb.org/" xlink:type="simple">http://antweb.org/</ext-link></p></caption><graphic xmlns:xlink="http://www.w3.org/1999/xlink" xlink:href="zookeys-505-051-g002.jpg" position="float" orientation="portrait" xlink:type="simple" id="oo_43996.jpg"/></fig></tp:treatment-sec><tp:treatment-sec sec-type="Remarks"><title>Remarks.</title><p>The holotype and 10 paratypes of <!--PageBreak--><italic><tp:taxon-name><tp:taxon-name-part taxon-name-part-type="genus">Monomorium</tp:taxon-name-part> <tp:taxon-name-part taxon-name-part-type="species">mintiribe</tp:taxon-name-part></tp:taxon-name></italic> seem to be lost. Extensive searches at both WMLC and NHMB failed to locate type material except for a single paratype specimen labeled in red at the WMLC. In addition, despite the fact that the label information for the paratype specimen in WMLC does not exactly match the information in <xref ref-type="bibr" rid="B5">Collingwood and Agosti (1996)</xref>, we consider this specimen as part of the original type series. <xref ref-type="bibr" rid="B5">Collingwood and Agosti (1996)</xref> indicated the following paratypes: 1 male, 2 queens, 2 workers, “Oman, Bilad Bani, 20°03'N, 59°17'E, coll. W. Buttiker”, whereas the data on the paratype specimen in WMLC is “Bilad Ban, Oman, W. Buttiker, 17.i.1986.” The second author (C. A. Collingwood) confirms that the single remaining specimen is an originally designated paratype. The original description of <italic><tp:taxon-name><tp:taxon-name-part taxon-name-part-type="genus">Monomorium</tp:taxon-name-part> <tp:taxon-name-part taxon-name-part-type="species">mintiribe</tp:taxon-name-part></tp:taxon-name></italic> did not compare this taxon with related congeners. The single paratype is identical to the paralectotypes of <italic><tp:taxon-name><tp:taxon-name-part taxon-name-part-type="genus">Monomorium</tp:taxon-name-part> <tp:taxon-name-part taxon-name-part-type="species">subopacum</tp:taxon-name-part></tp:taxon-name></italic> and the original description agrees with this. Therefore, <italic><tp:taxon-name><tp:taxon-name-part taxon-name-part-type="genus">Monomorium</tp:taxon-name-part> <tp:taxon-name-part taxon-name-part-type="species">mintiribe</tp:taxon-name-part></tp:taxon-name></italic> is treated here as a junior subjective synonym of <italic><tp:taxon-name><tp:taxon-name-part taxon-name-part-type="genus">Monomorium</tp:taxon-name-part> <tp:taxon-name-part taxon-name-part-type="species">subopacum</tp:taxon-name-part></tp:taxon-name></italic>.</p></tp:treatment-sec><ref-list><ref id="B10"><mixed-citation xmlns:xlink="http://www.w3.org/1999/xlink" xlink:type="simple"><person-group><name name-style="western"><surname>Heterick</surname><given-names>BE</given-names></name></person-group> (<year>2006</year>) <article-title>A revision of the Malagasy ants belonging to genus <italic><tp:taxon-name><tp:taxon-name-part taxon-name-part-type="genus">Monomorium</tp:taxon-name-part></tp:taxon-name></italic> Mayr, 1855.</article-title> <source>Proceedings of the California Academy of Sciences</source> <volume>57</volume>: <fpage>69</fpage>–<lpage>202</lpage>.</mixed-citation></ref><ref id="B5"><mixed-citation xmlns:xlink="http://www.w3.org/1999/xlink" xlink:type="simple"><person-group><name name-style="western"><surname>Collingwood</surname><given-names>CA</given-names></name><name name-style="western"><surname>Agosti</surname><given-names>D</given-names></name></person-group> (<year>1996</year>) <article-title><tp:taxon-name><tp:taxon-name-part taxon-name-part-type="family">Formicidae</tp:taxon-name-part></tp:taxon-name> of Saudi Arabia (part 2).</article-title> <source>Fauna of Saudi Arabia</source> <volume>15</volume>: <fpage>300</fpage>–<lpage>385</lpage>.</mixed-citation></ref></ref-list></tp:taxon-treatment>
