# Supplementary material for: New synonyms of two Arabian ants of the genus Monomorium Mayr, 1855 (Hymenoptera, Formicidae)
Source: Zookeys. 2015 May 21;(505):51–8. doi: 10.3897/zookeys.505.9441 (PMC4453235; doi:10.3897/zookeys.505.9441)
Supplement: XML Treatment for Monomorium venustum [file zookeys.505.9441-treatment3.xml]

<!DOCTYPE tp:taxon-treatment
  PUBLIC "-//TaxonX//DTD Taxonomic Treatment Publishing DTD v0 20100105//EN" "tax-treatment-NSO.dtd">
<tp:taxon-treatment xmlns:tp="http://www.plazi.org/taxpub"><tp:treatment-meta><kwd-group><label>Taxon classification</label><kwd><named-content content-type="kingdom">Animalia</named-content></kwd><kwd><named-content content-type="order">Hymenoptera</named-content></kwd><kwd><named-content content-type="family">Formicidae</named-content></kwd></kwd-group><mixed-citation publication-type="journal"><person-group><name><surname>Sharaf</surname><given-names>Mostafa R.</given-names></name><name><surname>Collingwood</surname><given-names>Cedric A.</given-names></name><name><surname>Al Dhafer</surname><given-names>Hathal M.</given-names></name><name><surname>Al mutairi</surname><given-names>Mohammed S.</given-names></name><name><surname>Aldawood</surname><given-names>Abdulrahman S.</given-names></name></person-group><article-title>New synonyms of two Arabian ants of the genus <italic><tp:taxon-name><tp:taxon-name-part taxon-name-part-type="genus">Monomorium</tp:taxon-name-part></tp:taxon-name></italic> Mayr, 1855 (<tp:taxon-name><tp:taxon-name-part taxon-name-part-type="order">Hymenoptera</tp:taxon-name-part></tp:taxon-name>, <tp:taxon-name><tp:taxon-name-part taxon-name-part-type="family">Formicidae</tp:taxon-name-part></tp:taxon-name>)</article-title><source>Zookeys</source><day>21</day><month>5</month><year>2015</year><volume>2015</volume><issue>505</issue><fpage>51</fpage><lpage>58</lpage><pub-id pub-id-type="doi">10.3897/zookeys.505.9441</pub-id></mixed-citation></tp:treatment-meta><tp:nomenclature><tp:taxon-name>
                        <tp:taxon-name-part taxon-name-part-type="genus">Monomorium</tp:taxon-name-part>
                        <tp:taxon-name-part taxon-name-part-type="species">venustum</tp:taxon-name-part>
                    </tp:taxon-name><tp:taxon-authority>(Smith, 1858)</tp:taxon-authority><xref ref-type="fig" rid="F3">Figs 9–12</xref><tp:nomenclature-citation-list><tp:nomenclature-citation><tp:taxon-name><tp:taxon-name-part taxon-name-part-type="genus">Myrmica</tp:taxon-name-part> <tp:taxon-name-part taxon-name-part-type="species">venusta</tp:taxon-name-part></tp:taxon-name><comment> Smith, 1858: 126 (w.) (lectotype worker) Syria. Palaearctic. (BMNH “E” 1015257) [<bold>new designation</bold>].</comment></tp:nomenclature-citation><!--PageBreak--></tp:nomenclature-citation-list></tp:nomenclature><tp:treatment-sec sec-type="Material examined"><title>Material examined.</title><p>Saudi Arabia, Al Atawla (Baha-Taif RD), Wadi Bawah, 8.xi.2012, <named-content xmlns:xlink="http://www.w3.org/1999/xlink" content-type="dwc:verbatimCoordinates" xlink:type="simple">21.004°, 41.247°</named-content>, 1310m, (M. R. Sharaf, leg.) (10); Saudi Arabia, Baha, Wadi Elzaraeb, 9.v.2011, <named-content xmlns:xlink="http://www.w3.org/1999/xlink" content-type="dwc:verbatimCoordinates" xlink:type="simple">20.073°, 41.387°</named-content>, 2086m, (M. R. Sharaf, leg.) (3); Saudi Arabia, Riyadh, Dirad, 30.xii.2009, <named-content xmlns:xlink="http://www.w3.org/1999/xlink" content-type="dwc:verbatimCoordinates" xlink:type="simple">24.409°, 46.662°</named-content>, 588m, (M. R. Sharaf, leg.) (6); Saudi Arabia, Al Bahah, Wadi Turabah, AlMandaq, 19.ix.2011, <named-content xmlns:xlink="http://www.w3.org/1999/xlink" content-type="dwc:verbatimCoordinates" xlink:type="simple">20.242°, 41.262°</named-content>, 1751m, (M. R. Sharaf, leg.) (6); Saudi Arabia, Riyadh, Alhota, 19.iv.2008, (M. R. Sharaf, leg.) (7); Saudi Arabia, Riyadh, Wadi Hanifa, 11.iv.2013, <named-content xmlns:xlink="http://www.w3.org/1999/xlink" content-type="dwc:verbatimCoordinates" xlink:type="simple">24.671°, 46.595°</named-content>, 641 (M. R. Sharaf, leg.) (14); Saudi Arabia, Al Bahah, Wadi Turabah, AlMandaq, 10.v.2011, <named-content xmlns:xlink="http://www.w3.org/1999/xlink" content-type="dwc:verbatimCoordinates" xlink:type="simple">20.211°, 41.288°</named-content>, 1751m, (M. R. Sharaf, leg.) (4).</p><fig id="F3" position="float" orientation="portrait"><label>Figures 9–12.</label><caption><p><italic><tp:taxon-name><tp:taxon-name-part taxon-name-part-type="genus">Monomorium</tp:taxon-name-part> <tp:taxon-name-part taxon-name-part-type="species">venustum</tp:taxon-name-part></tp:taxon-name></italic> (Lectotype worker), <ext-link xmlns:xlink="http://www.w3.org/1999/xlink" ext-link-type="uri" xlink:href="http://data.antweb.org/specimen/CASENT0902221" xlink:type="simple">CASENT0902221</ext-link>. <bold>9</bold> Body in profile <bold>10</bold> Body in dorsal view <bold>11</bold> Head in full-face view <bold>12</bold> specimen label. Photo Will Ericson, <ext-link xmlns:xlink="http://www.w3.org/1999/xlink" ext-link-type="uri" xlink:href="http://antweb.org/" xlink:type="simple">http://antweb.org/</ext-link></p></caption><graphic xmlns:xlink="http://www.w3.org/1999/xlink" xlink:href="zookeys-505-051-g003.jpg" position="float" orientation="portrait" xlink:type="simple" id="oo_43997.jpg"/></fig></tp:treatment-sec><tp:treatment-sec sec-type="Remarks"><title>Remarks.</title><p>Originally, <italic><tp:taxon-name><tp:taxon-name-part taxon-name-part-type="genus">Monomorium</tp:taxon-name-part> <tp:taxon-name-part taxon-name-part-type="species">venustum</tp:taxon-name-part></tp:taxon-name></italic> was described based on syntypes of the worker caste from Syria. Here we designate a lectotype with the following data, “<italic><tp:taxon-name><tp:taxon-name-part taxon-name-part-type="genus">Myrmica</tp:taxon-name-part> <tp:taxon-name-part taxon-name-part-type="species">venusta</tp:taxon-name-part></tp:taxon-name></italic> Smith, type, BMNH (E), 1015257”. The Lectotype is deposited at BMNH.</p></tp:treatment-sec><tp:treatment-sec sec-type="Habitat"><title>Habitat.</title><p>Workers of <!--PageBreak--><italic><tp:taxon-name><tp:taxon-name-part taxon-name-part-type="genus">Monomorium</tp:taxon-name-part> <tp:taxon-name-part taxon-name-part-type="species">venustum</tp:taxon-name-part></tp:taxon-name></italic> build nests directly into the ground under stones and rocks, directly into the ground. This species apparently prefers to nest in soil with high moisture content as observed in many locations in KSA. In the southwestern mountains of the KSA, nests were constructed next to <italic><tp:taxon-name><tp:taxon-name-part taxon-name-part-type="genus">Juniperus</tp:taxon-name-part> <tp:taxon-name-part taxon-name-part-type="species">procera</tp:taxon-name-part></tp:taxon-name></italic> Hochst. ex Endlicher (<tp:taxon-name><tp:taxon-name-part taxon-name-part-type="family">Cupressaceae</tp:taxon-name-part></tp:taxon-name>) and <italic><tp:taxon-name><tp:taxon-name-part taxon-name-part-type="genus">Acacia</tp:taxon-name-part></tp:taxon-name></italic> spp. (<tp:taxon-name><tp:taxon-name-part taxon-name-part-type="family">Mimosaceae</tp:taxon-name-part></tp:taxon-name>) trees. In addition, the species is usually foraging in areas with dense green flowering grasses that covering the ground. A single nest was found existing next to <italic><tp:taxon-name><tp:taxon-name-part taxon-name-part-type="genus">Mentha</tp:taxon-name-part> <tp:taxon-name-part taxon-name-part-type="species">longifolia</tp:taxon-name-part></tp:taxon-name></italic> (L.) Huds. (<tp:taxon-name><tp:taxon-name-part taxon-name-part-type="family">Lamiaceae</tp:taxon-name-part></tp:taxon-name>). Myrmecophilous arthropods (e.g. small beetles, isopods and millipedes) were found inside some nests.</p></tp:treatment-sec></tp:taxon-treatment>
